# Supplementary material for: RICTOR amplification identifies a subgroup in small cell lung cancer and predicts response to drugs targeting mTOR
Source: Oncotarget. 2016 Nov 15;8(4):5992–6002. doi: 10.18632/oncotarget.13362 (PMC5351607; doi:10.18632/oncotarget.13362)
Supplement: Supplementary file 2 [file oncotarget-08-5992-s002.xlsx]

## Sheet: Sheet1
Age	55	52	66	86	71	40	56	63	69	78	72	53	82	74	78	80	70	68	69	67	58
Sex	F	F	F	F	F	M	F	M	M	M	M	M	M	M	M	M	M	F	M	F	F
Disease	ES	ES	ES	ES	ES	ES	ES	ES	ES	ES	ES	ES	ES	ES	ES	ES	ES	LS	ES	LS	ES
Site	lung	lung	other	lung	soft tissue	pleura	medias-tinum	head & neck	liver	liver	lung	node	rectum	lung	lung	small intestine	lung	lung	lung	lung	diaphragm
MYCL1															A			A				1p34
MTOR															A							1p36
MCL1				A												A						1q21
NTRK1				A																		1q21-22
DDR2				A																		1q23
MYCN					A																	2p24
KDR (VEGFR)		A																				4q11-12
KIT		A																				4q12
PDGFRA		A																				4q12
NFKB1A				A																		4q24
IL7R	A	A								A	A	A	A									5p13
RICTOR	A	A								A	A	A	A									5p13
FGF10	A	A								A	A	A										5p13-12
SDHA	A												A									5p15
MAP3K1	A																					5q11
FGFR1	A							A	A					A					A			8p11
GPR124	A							A						A								8p11
ZNF703	A							A														8p11
MYST3 (KAT6A)								A									A					8p11
PREX2									A													8q13
LYN									A													8q13
RUNX1T1	A								A												A	8q22
MYC														A						A		8q24
FANCG					A																	9p13
PAX5					A																	9p13
CDKN2B			A		A																	9p21
CDKN2A			A																			9p21
JAK2			A																			9p24
CD274					A																	9p24
PDCD1LG2					A																	9p24
FGF3						A																11q13
FGF4						A																11q13
CCND1						A																11q13
FGF19						A																11q13
CDK4						A																12q14
MDM2						A																12q14-15
BCL2L2				A																		14q11-12
NKX2-1				A																		14q13
MAP2K1		A																				15q22
GATA6							A															18q11
SMAD2	A						A															18q21
SMAD4							A															18q21
BCL2							A															18q21
CCNE1			A				A															19q12
AKT2			A																			19q13
CEBPA							A															19q13
CRKL			A																			22q11
SMARCB1			A																			22q11
